# Supplementary material for: Potential Role of Vegetarianism on Nutritional and Cardiovascular Status in Taiwanese Dialysis Patients: A Case-Control Study
Source: PLoS One. 2016 Jun 13;11(6):e0156297. doi: 10.1371/journal.pone.0156297 (PMC4905649; doi:10.1371/journal.pone.0156297)
Supplement: S1 File — Underlying participant-level data are supplied in a supporting information file. (XLSX) [file pone.0156297.s001.xlsx]

## Sheet: Sheet1
		Dietary composition analysis from 24-hours dietary record				Diet	SEX	Age (years)	Height (cm)	Weight (kg)	Body Mass Index(kg/m2)		brachial-ankle pulse wave velocity(cm/s)			Ankle-brachial index		Vitamin B12 level (pg/mL)	25 (OH) Vitamin D level (ng/mL)	Serum Calcium (mg/dL)	Serum phosphate (mg/dL)	Calcium x Phosphate (mg2/dL2)	Alkaline phosphatase (U/L)	Intact parathyroid hormone (pg/mL)	Homocysteine level (umol/L)	High-sensitivity C-reactive protein (mg/dL)	Systolic arterial blood pressure (mmHg)	Mean arterial blood pressure (mmHg)	Diastolic arterial blood pressure (mmHg)	Heart rate (bpm)	Triglyceride (mg/dL)	Total cholesterol (mg/dL)	High-density lipoprotein cholesterol (mg/dL)	Low-density lipoprotein cholesterol (mg/dL)	Uric acid (mg/dL)	Hemoglobin (g/dL)	Hematocrit (%)	Albumin (g/dL)	Normalized protein catabolic rate (g/day/kg)	initial dialysis time	the last dialysis time	dialysis duration	Blood urea nitrogen (mg/dL)	Serum creatinine (mg/dL)	Chronic interstitial nephritis	Chronic glomerular nephropathy	IgA nephropathy	Autosomal dominant polycystic kidney disease	lupus
	Number	protein(g)	Fat(g)	CHO(g)	Calorie	Vega: 1, Om:0	M: 1, F: 2					Right	Left	Average	Right	Left	Average																									months			Yes: 1, No: 0	Yes: 1, No: 0	Yes: 1, No: 0	Yes: 1, No: 0	Yes: 1, No: 0
Vegetarian	1	41.7	32.6	234.8	1422	1	2	65	155	48	20	2259	2421	2340	1.08	1.11	1.095	360.9	4.13	9.1	6.1	55.51	168	1179	22.84	0.622	131	104	78	81	177	218	41	127	5.1	9.2	28.4	3.4	0.89	38288	41726	114.6	54	7.6	1	0	0	0	0
	2	36.5	35	175	1187.5	1	2	53	160	53	20.7	1484	1557	1520.5	1.22	1.21	1.215	639.4	4.32	10.3	5.5	56.65	210	258.6	23.26	0.227	134	104	77	67	210	221	48	103	6.5	11.2	34.2	4	0.88	39286	41726	81.3333	50	8.44	0	0	1	0	0
	3	44.5	50	197	1445.5	1	2	75	147.8	46.9	21.7	2577	2710	2643.5	1.15	1.1	1.125	1005	22.1	9.2	2.9	26.68	133	185.1	15.65	1	155	100	84	80	201	214	38	109	6.6	10.5	33.1	3.8	0.91	36951	41726	159.167	45	7.52	1	0	0	0	0
	4	42	45	169.25	1277	1	2	30	155	46.2	19.2	1809	1756	1782.5	0.93	0.94	0.935	1480	5.29	11.2	2.1	23.52	130	326.9	13.56	1.47	134	109	92	97	620	306	37	125	7.8	10.6	32.2	3.8	1.12	40835	41726	29.7	35	8.07	1	0	0	0	0
	5	48	51	156.5	1295	1	2	57	153	43	18.4	1877	2107	1992	1.09	1.14	1.115	382.2	6.36	8.5	6.1	51.85	73	103.5	17.9	0.257	110	92	76	84	125	218	78	97	6.7	10	29.8	3.7	1.32	34019	41726	256.9	79	7.47	1	0	0	0	0
	6	82.6	78.2	272.9	2147.5	1	2	80	154	54	22.8	2009	2418	2213.5	1.19	1.17	1.18	635.7	27.38	9.6	3.3	31.68	51	46.53	18.58	4.58	133	94	74	104	410	151	27	55	6	9	28	2.7	1.01	38018	41726	123.6	53	8.31	1	0	0	0	0
	7	35.44	48.56	195.44	1380.46	1	2	46	154	48.5	20.5	2659	2737	2698	1.22	1.22	1.22	1142	23.46	8.5	2.8	23.8	74	16.44	17.7	0.573	147	107	78	99	147	171	35	88	6	7.1	23.1	3.5	0.7	39644	41726	69.4	53	6.68	1	0	0	0	0
	8	48.56	25.48	82.66	768.5	1	2	64	153	38.4	16.4	3021	2484	2752.5	1.4	1.14	1.27	2000	7.89	9.4	3.8	35.72	66	23.11	12.15	1.33	125	96	71	75	135	149	40	66	7.2	11.3	36.1	3.4	0.93	39768	41726	65.2667	51	4.97	0	1	0	0	0
	9	37	39	241	1485	1	2	46	168	60	21.3	1745	1732	1738.5	1.15	1.13	1.14	405.9	13.12	9.6	5.4	51.84	256	916.1	26.28	0.303	157	124	104	100	355	193	32	70	7.4	10.3	30.9	3.6	0.99	35343	41726	212.767	77	11.6	0	1	0	0	0
	10	35	53	72.5	922.5	1	2	47	150	49.1	21.8	1906	2006	1956	1.13	1.08	1.105	161.7	4.34	10.3	5.6	57.68	65	62.37	46.4	0.637	168	133	98	77	247	162	40	73	6.7	11.9	37.9	4	0.75	40912	41726	27.1333	45	10.42	1	0	0	0	0
	11	56.5	65	310	2092.5	1	1	64	160	56	21.9	1524	1440	1482	1.29	1.26	1.275	355.5	15.22	9.7	2.5	24.25	59	36.14	21.5	0.04	137	106	79	70	109	120	55	37	5	10.7	30.7	3.9	1.26	34051	41726	255.833	62.4	9.94	1	0	0	0	0
	12	12	12.5	100	572.5	1	2	50	156	46.2	19	1353	1320	1336.5	1.22	1.14	1.18	575.6	9.72	9.3	2.5	23.25	43	105.2	14.68	0.604	120	97	74	75	107	158	48	80	3.9	10.5	32	4.4	1.73	38102	41726	120.8	46	8.29	1	0	0	0	0
	13	62.81	65.65	275.4	1976.75	1	1	57	167	64.5	23.1	1720	1695	1707.5	1.13	1.13	1.13	504.7	21.26	9.6	3.4	32.64	50	52.8	23.91	0.09	142	112	88	110	188	204	49	122	4.8	13.7	41.3	3.9	0.75	38452	41726	109.133	52	11.5	0	1	0	0	0
	14	34.55	41.35	153.95	1142.5	1	2	60	158	43	17.2	2251	2205	2228	1.14	1.12	1.13	495	10.87	11.8	2.7	31.86	255	922.6	26.24	0.104	180	141	104	71	116	154	39	67	8.8	9.3	27.4	3.8	1.3	37622	41726	136.8	79	12.44	1	0	0	0	0
	15	60.5	61.1	221.3	1697.6	1	2	58	160	55.8	21.8	1496	1558	1527	1.07	1.03	1.05	1656	16.21	8.9	2.9	25.81	169	892.6	18.21	0.258	121	95	71	82	128	172	49	81	2	10	30.3	4	0.66	37622	41726	136.8	42	8.8	1	0	0	0	0
	16	38.1	41.5	194.5	1330.5	1	2	22	158	40	16	1187	1170	1178.5	1.04	1.04	1.04	337	14.5	10.7	4.8	51.36	150	533.6	30.34	0.74	112	93	74	88	250	197	29	92	4.4	11	32.9	3.7	0.74	39636	41726	69.6667	25	8.48	0	0	0	0	1
	17	69	81	199	1825	1	1	75	164	61	22.7	2429	2451	2440	1.4	1.42	1.41	371.7	22.55	8.6	3.7	31.82	87	67.02	30.57	0.448	158	116	82	81	144	188	64	68	4.4	9.8	28.6	3.9	1.35	40591	41726	37.8333	46	8.32	0	1	0	0	0
	18	65.4	61.7	241.2	1819.8	1	2	52	156	47	19.3	1474	1516	1495	1.08	1.04	1.06	427.4	10.76	8.8	3.9	34.32	214	609	17.79	0.111	122	97	75	78	215	132	30	65	6.2	11.8	35.1	4	0.89	33604	41726	270.733	50.8	7.09	0	1	0	0	0
	19	39.25	45.5	227	1414	1	1	60	159	53.4	21.1	1813	1821	1817	1.22	1.25	1.235	2000	22.3	8.9	5.1	45.39	38	292.2	18.76	0.316	151	117	81	62	139	141	41	68	5.6	11.13	33.4	3.9	0.91	40786	41726	31.3333	55.6	9.7	1	0	0	0	0
	20	48.2	37.4	242.25	1527.6	1	2	58	157	58	23.5	1844	1848	1846	1.09	1.25	1.17	2000	11.5	10.3	4.1	42.23	72	91.65	16.29	0.046	156	117	87	76	153	259	56	139	3.5	10.7	34.4	4.2	1.013	40721	41726	33.5	35	6.41	1	0	0	0	0
	21	55.5	52.4	195.9	1503.1	1	2	62	148	43.4	19.8	1807	1736	1771.5	1.26	1.16	1.21	2000	29.7	8.9	3.9	34.71	140	186.8	21.51	0.31	141	107	78	74	134	196	63	106	6	11.5	32.2	3.51	1.22	41306	41726	14	49	7.49	0	0	0	1	0
AVG		47.291	48.7114	197.979	1439.66	1	1.80952	56.2381	156.8	50.2571	20.3905	1916.38	1937.52	1926.95	1.16667	1.14667	1.15667	901.7	14.4276	9.58095	3.95714	37.7414	119.19	328.917	21.6248	0.66981	139.714	107.667	82.1429	82.4286	205.238	186.857	44.7143	87.5238	5.74286	10.5348	32	3.76714	1.01538			112.205	51.6571	8.54952	0.619048	0.238095	0.047619	0.047619	0.047619
SEM		3.36446	3.61101	13.4746	88.299	0	0.0878052	2.99118	1.17189	1.56656	0.467868	102.127	100.575	99.6066	0.0247303	0.0222254	0.0219885	145.116	1.74556	0.196107	0.276334	2.64732	15.4003	79.2043	1.66367	0.213952	4.04036	2.90511	2.17703	2.79334	26.9438	9.64422	2.82349	5.84222	0.344727	0.287442	0.864512	0.0765542	0.058381			17.5388	3.00796	0.40135	0.108588	0.0952381	0.047619	0.047619	0.047619
SD		15.4179	16.5477	61.7484	404.637	0	0.402374	13.7073	5.37029	7.1789	2.14404	468.004	460.892	456.455	0.113328	0.10185	0.100764	665.005	7.99918	0.898676	1.26632	12.1315	70.5731	362.96	7.6239	0.980449	18.5152	13.3129	9.9764	12.8007	123.472	44.1953	12.9389	26.7724	1.57974	1.31722	3.96169	0.350815	0.267535			80.3729	13.7842	1.83922	0.497613	0.436436	0.218218	0.218218	0.218218
Control	1	57.35	55.7	226.65	1656.25	0	2	65	154	44	18.6	1940	2045	1992.5	1.24	0.98	1.11	770.9	10.22	9.1	4.9	44.59	55	11.42	23.19	0.112	157	124	87	83	88	212	80	85	6.5	10.6	34.1	4.4	1.26	37772	41726	131.8	48	9.64	1	0	0	0	0
	2	51.95	64.85	141.45	1377.5	0	2	64	153	62.3	26.6	1729	1942	1835.5	0.92	1.02	0.97	1100	31.16	10	4.9	49	110	482.6	20.94	2.07	147	111	84	94	117	121	24	57	7.1	9.3	29.8	3.6	1.59	34712	41726	233.8	76	9.07	1	0	0	0	0
	3	65.9	58.5	247.5	1820	0	2	51	165	50	18.4	1839	1827	1833	1.21	1.14	1.175	219.2	24.11	9.6	4.6	44.16	81	186	21.49	0.044	155	122	93	75	167	202	45	103	6.9	10.1	29.7	4.4	1.9	34268	41726	248.6	73	10.32	0	0	1	0	0
	4	64	70	210	1760	0	2	54	165	46	16.9	1579	1709	1644	1.13	0.97	1.05	475.1	6.2	9.7	4.4	42.68	86	185.1	27.49	0.077	141	100	78	84	269	196	35	74	5.7	9.5	29.1	3.8	1.23	37145	41726	152.7	61	9.35	1	0	0	0	0
	5	70.695	54.8	275.4	1754.18	0	2	70	156	50.5	20.8	2213	2253	2233	1.11	1.02	1.065	726.4	30.75	10.1	3.5	35.35	137	420.2	22.34	0.041	129	101	75	90	87	222	52	109	6.6	11.2	34.2	4	1.73	37714	41726	133.733	89	9.25	1	0	0	0	0
	6	32.1	42.7	97.9	902.5	0	2	71	150	47.1	20.9	2537	2474	2505.5	1.33	1.25	1.29	1334	46.02	9.2	3.4	31.28	42	59.86	17.33	0.113	184	137	87	77	125	197	36	105	7.4	9.2	28.5	4.3	1.2	37978	41726	124.933	60	8.81	1	0	0	0	0
	7	67.5	52.5	252.5	1792.5	0	2	38	164	69.6	25.88	1666	1623	1644.5	1.23	1.21	1.22	634.4	20.64	11.5	5.3	60.95	267	524.4	22.34	0.867	149	110	87	96	213	248	45	143	8.6	9.9	31.8	3.8	1.32	38489	41726	107.9	64	8.87	0	1	0	0	0
	8	37.5	47.5	197.5	1392.5	0	2	35	152	40.7	17.6	1444	1451	1447.5	1.21	1.3	1.255	685.9	33.16	9.5	3.8	36.1	250	1550	20.96	0.415	139	107.667	92	75	143	179	58.2	96.4	7.9	12.5	38.9	4.3	1.03	39630	41726	69.8667	53.4	8.9	0	1	0	0	0
	9	105.26	108.46	314.49	2701.25	0	2	57	158	49.1	19.7	1825	1898	1861.5	1.18	1.2	1.19	836.8	34.39	10	4.6	46	74	627.7	27.36	0.044	169	122	92	62	70	191	56	97	6.2	10	31.3	4.7	1.11	38475	41726	108.367	74	9.75	1	0	0	0	0
	10	129.1	115.2	280.4	2720	0	2	56	150	50.1	22.3	1807	1780	1793.5	1.17	1.19	1.18	600.5	11.06	11.4	4.9	55.86	54	8.6	18.84	0.082	157	120	88	79	136	231	81	91	5.8	11	35.6	4	1.53	35892	41726	194.467	47	9.94	1	0	0	0	0
	11	34	45	95	940	0	2	71	140	47	24	1483	1509	1496	0.98	0.99	0.985	2000	40.86	9.8	4.9	48.02	117	1007	18.12	0.414	110	89	68	92	104	178	38	90	8.1	11.5	36.7	4	1.18	37593	41726	137.767	80.3	8.41	1	0	0	0	0
	12	78.1	76.5	306.5	2269.5	0	2	70	150	59.6	26.7	1773	1718	1745.5	1.35	1.26	1.305	333.8	15.66	8.4	6.6	55.44	59	8.6	28.92	0.799	120	93	66	71	122	153	50	70	7.6	10.7	33.5	3.6	1.16	37547	41726	139.3	57	11.22	1	0	0	0	0
	13	34.3	45.8	81.2	890	0	2	48	160	64	25	1640	1645	1642.5	1.13	1.1	1.115	292.4	9.04	9.9	7.3	72.27	153	1070	63.33	0.213	165	127	91	70	183	236	28	129	7.3	10	29.6	3.6	0.8	40471	41726	41.8333	59	16.13	1	0	0	0	0
	14	37	52.5	167.5	1312.5	0	2	46	166	60	21.8	1810	1591	1700.5	1.25	1.23	1.24	417.1	12.7	9.6	7.1	68.16	219	1156	30.02	1.83	164	125	92	74	96	171	35	85	6.3	9.4	27.5	3.2	0.81	38882	41726	94.8	93	11.28	0	1	0	0	0
	15	69.2	53.6	254.6	1809.8	0	2	63	151	47	20.6	1233	1033	1133	1.05	0.97	1.01	1206	19.73	9.1	3.7	33.67	66	8.6	20.48	0.025	87	67	48	80	160	222	75	91	5.7	9.9	31.4	3.7	1.11	35381	41726	211.5	56	10.82	1	0	0	0	0
	16	35.5	55	52.5	862.5	0	2	65	150	53	23.6	1522	1439	1480.5	1.15	1.18	1.165	851.8	18.29	10.2	6.1	62.22	160	43.54	25.48	0.097	131	104	77	82	68	254	81	116	6.3	10.8	32.8	4	1.28	35346	41726	212.667	63	9.22	0	1	0	0	0
	17	61	67.5	237.5	1840	0	2	45	158	59.5	23.8	1734	1731	1732.5	1.21	1.13	1.17	364.5	15.02	10.2	5.3	54.06	109	813	26.01	0.275	151	113	86	81	669	220	30	44	6.6	9.6	28.2	3.8	1.25	37189	41726	151.233	67	9.65	0	1	0	0	0
	18	44.5	44.7	187.5	1305.1	0	2	46	154	48	20.2	1525	1515	1520	1.15	1.18	1.165	909.5	16.49	8.4	3.5	29.4	217	2206	14	0.534	159	127	96	69	169	189	42	93	8.3	9.9	29.7	4.2	1.09	39296	41726	81	64	8.84	1	0	0	0	0
	19	53.6	50	234	1633.5	0	2	48	157	42.5	17.2	1340	1363	1351.5	1.07	1.02	1.045	635.5	44.31	11.1	7.2	79.92	140	1481	28.14	0.059	105	78	65	104	48	216	93	79	6.1	10.7	34.3	4.4	1.34	40233	41726	49.7667	76	10.91	0	0	1	0	0
	20	48.5	57.5	187.5	1485	0	2	47	161	48.5	18.7	1415	1487	1451	1.2	1.13	1.165	1013	26.07	10.5	5.9	61.95	114	221.9	28.36	0.03	136	113	94	70	97	251	80	116	5	11.2	34.4	4.2	0.99	39398	41726	77.6	57	9.67	1	0	0	0	0
	21	66.4	72.9	238.5	1907.2	0	1	64	168	62.1	22	1495	1409	1452	1.49	1.34	1.415	701.5	12.2	9.8	4.7	46.06	62	31.47	38.34	0.044	79	64	56	79	79	167	51	81	6.3	15	47	4	0.95	35065	41726	222.033	55	10.74	0	0	0	1	0
	22	88.1	78	184	1824.5	0	1	66	170	67	23.2	1916	1915	1915.5	1.12	1.21	1.165	815.7	20.16	10.4	3.1	32.24	81	358	26.9	1.18	135	101	73	75	133	184	32	102	6.2	10	30	4	1.38	38394	41726	111.067	86	10.58	0	1	0	0	0
	23	59.1	56.5	180	1500	0	2	49	161	60.8	23.5	1311	1400	1355.5	1.19	1.24	1.215	1444	25.78	10	10.4	104	141	874.6	10.33	0.258	119	91	63	70	159	252	53	163	9	11.8	35.3	4.5	2.17	38771	41726	98.5	60	8.13	1	0	0	0	0
	24	71	71.7	314.75	2220.4	0	2	47	159	79	31.2	1627	1546	1586.5	1.06	1.16	1.11	2000	19.28	9	7.6	68.4	89	1094	50.77	0.96	197	143	105	53	132	142	33	74	4.9	11.8	34.4	3.9	0.86	38626	41726	103.333	58	12.36	0	1	0	0	0
	25	50	37.5	202.5	1380	0	1	57	177	71.5	22.8	1538	1546	1542	1.31	1.25	1.28	700.6	22.26	10.5	5.4	56.7	74	30.28	25.28	0.212	163	126	92	63	289	185	33	82	4.6	10.4	31.8	4.2	1.16	39341	41726	79.5	87	12.54	1	0	0	0	0
	26	52	60	177.5	1485	0	1	59	165	68	25	1674	1740	1707	1.38	1.34	1.36	544.7	24.42	8.2	4.2	34.44	72	136.9	28.97	0.187	165	128	88	65	78	183	46	96	6.7	10.2	30.7	4.1	0.54	41305	41726	14.0333	74	12.5	0	0	1	0	0
	27	76.3	73.5	233.9	1947	0	2	60	158	51	20.4	1727	1706	1716.5	1.2	1.16	1.18	795.8	16.31	10.4	5.6	58.24	50	252	22.53	0.031	158	115	82	71	58	178	58	75	7.4	9.1	27.5	3.8	1.13	36693	41726	167.767	66	10.4	0	1	0	0	0
	28	31.8	28	108	829.5	0	2	58	158	57	22.8	1706	1647	1676.5	1.15	1.16	1.155	1162	22.73	11.1	4.5	49.95	91	1176	21.13	0.045	153	114	78	54	68	206	54	98	7.7	10.9	32.9	3.8	1.11	39827	41726	63.3	68	11.43	0	1	0	0	0
	29	53.14	65.585	406.84	2467.61	0	2	55	168	57.5	21.19	1420	1433	1426.5	1.02	1.03	1.025	1963	34.75	9.9	6.4	63.36	66	9.03	16.42	0.052	123	99	78	71	177	230	35	117	8.8	11.7	36.3	4.7	1.5	35080	41726	221.533	46	11.51	0	1	0	0	0
	30	93.75	97.5	265	2365	0	2	61	146	50	23.5	1674	1619	1646.5	1.2	1.13	1.17	2000	30.93	10	5.8	58	126	957.2	15.93	1.44	165	127	95	74	39	166	56	78	4.4	10.5	31.1	4	2.17	35399	41726	149	99	8.02	1	0	0	0	0
	31	55.1	58	162	1418.5	0	2	28	158	49.7	19.9	1212	1106	1159	1.14	1.1	1.12	404.8	18.79	9.9	4.8	47.52	68	621.2	32.02	0.242	133	114	92	73	163	230	39	122	8.6	12.6	38.1	4	0.85	41514	41726	7.06667	50	11.82	0	1	0	0	0
	32	35	42.5	238.8	1505.2	0	2	23	162	51.4	19.5	1119	1091	1105	1.17	1.08	1.125	1097	15.7	9	5.3	47.7	211	1127	23.48	1.17	103	85	69	98	91	164	41	3.6	5.8	9.2	31.6	4.1	1.01	38113	41726	120.433	39	9.58	0	0	0	0	1
	33	89.8	91.3	226.7	2112	0	1	74	167	58	20.8	2071	1873	1972	1.13	1.15	1.14	746.1	19.8	10.4	4.7	48.88	54	409.2	28.45	0.469	171	130	95	59	182	212	30	120	7.3	9.1	28.5	3.8	1.26	35096	41726	221	67	9.93	0	1	0	0	0
	34	38	38.7	96.3	895	0	1	73	161	67	25.8	2648	2506	2577	1.21	0.93	1.07	985.4	18.6	8.9	6.6	58.74	42	223.7	19.72	3.18	145	104	77	115	54	190	48	100	8	9.4	28.3	3.3	0.85	38772	41726	98.4667	37	10.45	0	1	0	0	0
	35	87.15	93.45	278.05	2312.8	0	2	54	152	44.6	19.3	2078	2220	2149	1.26	1.22	1.24	1386	28.86	9.9	3.9	38.61	43	107.3	32.72	0.613	152	112	74	71	57	232	82	105	4.8	10.7	32.7	4.4	1.36	35299	41726	214.233	59	9.78	1	0	0	0	0
	36	82.1	82.5	280.5	2237	0	2	55	156	74.5	31.6	1522	1505	1513.5	0.97	0.85	0.91	605.1	23.49	9.1	6.6	60.06	144	510	19.35	0.35	122	86	57	83	357	212	30	94	10.5	11.1	34	4.5	0.66	34653	41726	235.767	84	11.59	0	1	0	0	0
	37	59	56.2	205.6	1597	0	1	63	169	63	27.5	1811	1944	1877.5	1.25	1.18	1.215	613.1	28.3	9.9	5.1	50.49	77	354.5	15.17	0.38	122	95	86	98	72	157	42	80	9.7	10.5	31.2	3.8	1.71	40962	41726	25.4667	112	14.5	0	0	1	0	0
	38	63.5	59	163.5	1467.5	0	1	59	169	57	20	1643	1754	1698.5	1.28	1.36	1.32	415.2	36.1	9.6	8.6	82.56	89	1027	32.03	0.645	141	112	80	68	66	128	41	58	9.4	10.8	31.4	4.1	1.07	38382	41726	111.467	85	10.93	0	1	0	0	0
	39	48.5	55	162.5	1367.5	0	2	57	152	48.6	21	1459	1717	1588	0.86	1.17	1.015	2000	19.05	8.8	3.9	34.32	557	1005	9.22	6.37	165	122	91	86	139	190	38	111	7.7	10.6	32.8	3.4	1.61	37622	41726	136.8	52.3	7.67	0	1	0	0	0
	40	61.5	60	275	1925	0	2	58	152	58.3	25.2	1624	1651	1637.5	1.18	1.2	1.19	2000	22.56	9	6.5	58.5	262	2283	34.39	0.032	144	112	85	76	102	138	31	73	6.9	11.6	35.7	4.3	1.2	38565	41726	105.367	68.4	7.7	0	1	0	0	0
	41	29.6	27.5	118	857	0	2	66	151	53.5	23.5	1668	1512	1590	1.28	1.2	1.24	1995	38.27	9.8	4.1	40.18	40	14.12	21.72	0.512	115	86	66	70	233	224	48	118	9.1	9	28	4	1.42	35264	41726	215.4	88	11.85	1	0	0	0	0
	42	76.2	67.1	331.3	2272.5	0	2	68	156	59.1	24.3	1761	1894	1827.5	1.07	1.1	1.085	2000	34.44	9.5	5.5	52.25	65	559.7	18.63	1.17	130	91	65	71	95	175	36	90	8.2	9.5	29.8	4.1	1.4	38453	41726	109.1	80	10.47	1	0	0	0	0
AVG		60.5737	61.6844	211.829	1669.47	0	1.80952	56.2857	158.31	55.8833	22.4588	1684.71	1684.93	1684.82	1.17119	1.14357	1.1575	994.805	23.7776	9.77143	5.3619	52.4352	119.381	600.779	24.9676	0.659119	141.786	108.278	80.7857	77.4048	141.762	196.048	48.1238	93.1905	7.09524	10.5357	32.3857	4.01905	1.24476			131.768	67.581	10.346	0.452381	0.404762	0.0952381	0.0238095	0.0238095
SEM		3.37582	2.99849	11.7068	79.0065	0	0.0613258	1.80118	1.16944	1.41575	0.521573	47.733	49.1625	47.765	0.0187291	0.0177864	0.0165737	87.7937	1.49422	0.117627	0.231617	2.35305	14.4215	90.1545	1.49779	0.172355	3.83857	2.79838	1.97091	2.00379	16.6565	5.27556	2.72302	4.14477	0.223424	0.18036	0.574694	0.0532605	0.0548382			10.0008	2.53589	0.264805	0.0777319	0.0766573	0.0458438	0.0238095	0.0238095
SD		21.8778	19.4324	75.8684	512.021	0	0.397437	11.673	7.57882	9.1751	3.38018	309.345	318.609	309.553	0.121378	0.115269	0.10741	568.968	9.68368	0.762309	1.50105	15.2495	93.4619	584.268	9.7068	1.11699	24.8768	18.1356	12.7729	12.986	107.946	34.1895	17.6472	26.8612	1.44795	1.16887	3.72445	0.345167	0.355392			64.8123	16.4344	1.71613	0.503761	0.496796	0.297102	0.154303	0.154303
[truncated: 5 more columns]
